# Supplementary material for: Identification, Molecular Characteristic, and Expression Analysis of PIFs Related to Chlorophyll Metabolism in Tea Plant (Camellia sinensis)
Source: Int J Mol Sci. 2021 Oct 11;22(20):10949. doi: 10.3390/ijms222010949 (PMC8539375; doi:10.3390/ijms222010949)
Supplement: Supplementary file 1 [file ijms-22-10949-s001.zip › Supplementary Tables.xlsx]

## Sheet: Supplementary table 1
	Supplementary table1. Morphology of reproductive growth of A. graminifolia
		Time after first blooming (month)	Number of leaves	Plant height(cm)	Stem diameter（mm）	Pedicel
							Section number		Diameter（mm）		Length（cm）		Total length（cm）
		1	17.05±0.64a	34.05±1.51a	4.23±0.11a	2.00±0.00a		0.85±0.03a		1.62±0.20b		3.23±0.40 b
		2	15.85±0.55b	34.48±1.48b	3.83±3.76b	3.05±0.17b		1.69±0.04 b		2.82±0.16c		6.90±0.70 a
		3	15.45±0.60b	35.57±1.39c	3.59±0.08c	4.50±0.48c		1.64±0.04 b		1.62±0.08b		12.61±1.17c
		4	14.13±0.60c	36.03±1.47d	3.13±0.08d	5.73±0.40d		1.40±0.05 c		1.39±0.09a		15.00±1.29 d
		5	12.75±0.63d	36.21±1.48d	3.07±0.08d	6.45±0.50e		1.40±0.09 c		1.38±0.18a		15.22±1.35e

## Sheet: Supplementary table 2
		Supplementary table 2. Annotation statistics of DEGs for different databases
			DB	Num	Ratio (%)
			All	25353	100
			GO	17171	67.73
			KEGG	9234	36.42
			Pfam	16271	64.18
			SwissProt	14334	56.54
			eggNOG	18854	74.37
			NR	18327	72.29

## Sheet: Supplementary table 3
			Supplementary Table 3. Primers used for cloning genes for qRT-PCR
		1		>TRINITY_DN37931_c2_g2 (Auxin transporter-like protein 2)
			F	AAGCGTGTACTGGGCCTTC
			R	CAAATAGGCACAACCACAGGC
		2		>TRINITY_DN36905_c0_g1 (Homeobox protein knotted-1-like LET6)
			F	AACTACGTCGACCCTGAAGC
			R	GTCAAGCAGTTGTTGCCTGG
		3		>TRINITY_DN36033_c5_g5 (Gibberellin-regulated protein 11-like)
			F	GTACTCAAGGCGTGGGAAGT
			R	CATAAGTCCCAGGCGGAACA
		4		>TRINITY_DN37740_c0_g5 (Dendrobium catenatum protein YABBY 4)
			F	GTCAGCGTCCCTTACAGCAG
			R	GCTTAGGTTGGGCTGATCCA
		5		>TRINITY_DN41270_c1_g4 (Tubulin beta-2 chain)
			F	TGCAGGGATTCCAGGTTTGT
			R	AGAGTGGCATTGTAGGGCTC
		6		>TRINITY_DN39201_c1_g10 (Phalaenopsis equestris oligopeptide transporter 3-like)
			F	CGGCTTCGTCATGTTCGTTT
			R	CTGAGCCAATAGAGAGCGCA
		7		>TRINITY_DN37522_c2_g9 (Dendrobium catenatum ubiquinol oxidase 2)
			F	CAGAGAAGGTATGGCTGCCG
			R	CTTGGACGGCTATGACGAGG
		8		>TRINITY_DN43265_c3_g5 (Dendrobium catenatum bidirectional sugar transporter SWEET4-like)
			F	GTCGCGACTTTGCTCAACTG
			R	TCTCCTCGAACCGTCTGAGT
		9		>TRINITY_DN36709_c2_g5 (ABSCISIC ACID-INSENSITIVE 5-like protein)
				CACTTGGGGAGATGACGCTA
				CATAGGCGATAACACTGGCCT
		10		>TRINITY_DN42571_c0_g15 (Phoenix dactylifera protein ASYMMETRIC LEAVES 2)
			F	CAAGCAACGTCGCCAAACTT
			R	GGCTACGAAGATCGTGGTGT
		11		>TRINITY_DN43471_c1_g1 (Dendrobium catenatum bidirectional sugar transporter SWEET14-like)
			F	CTTTGGAGCAGCGCAAATGA
			R	GCTGCCATGGCTACCGTTAC
		12		>TRINITY_DN36871_c1_g9 (Dendrobium catenatum auxin-responsive protein SAUR71-like)
			F	CGCCAAGTCTACGACAGAGG
			R	GACAGCGTTGAAGCGTCTTG
		13		>TRINITY_DN43615_c1_g1 (Dendrobium catenatum 7-deoxyloganetin glucosyltransferase-like)
			F	GACGCATGACACCAAACGAC
			R	CATGCAAACTCCACGAGCTG
		14		>TRINITY_DN39560_c1_g8 (Dendrobium catenatum MADS-box transcription factor 27)
			F	TTGACCGGTACAACAAGGCA
			R	TCCCATCAGCTGCCGATTATT
		15		>TRINITY_DN38755_c1_g11 (Phalaenopsis equestris flavonoid 3'-monooxygenase-like)
			F	TCCTAGCTCGAGCGCAAAAT
			R	GGTAGCCATCGATCTCGCAA
		16		>TRINITY_DN42857_c1_g2 ( R2R3-MYB transcription factor 39)
			F	AGCTGGAGAGCATTGCCTAA
			R	GTTCTCTTGGGAAGGTGCGT
		17		>TRINITY_DN43139_c3_g11 (Indeterminate-domain 14-like protein isoform)
			F	CACACCCGCTCGAACCTAATA
			R	TTGCAGATCTCGCACACGTA
